# Supplementary material for: Geochemically induced shifts in catabolic energy yields explain past ecological changes of diffuse vents in the East Pacific Rise 9°50'N area
Source: Geochem Trans. 2012 Jan 27;13:2. doi: 10.1186/1467-4866-13-2 (PMC3355016; doi:10.1186/1467-4866-13-2)
Supplement: Additional file 1 — Table: Calculated normalized affinities for Aerobic sulfide oxidation and iron oxidation in J per e- and kg Vent-fluid at the Northern Area (Bio9). Additional Data to Figure 3 [file 1467-4866-13-2-S1.XLS]

## Sheet: Table 2
Table 1: Normalized affinities for Aerobic sulfide oxidation and iron oxidation in J per e- and kg Vent-fluid at the Northern Area (Bio9)
Northern Area	R1 Aerobic sulfide oxidation	R3 Aerobic iron oxidation
	Measured	Measured
April 1991	55.5124	94.2
December 1993	27.3088	119.132
March 1994	84.5156	19.7618
October 1994	75.5939	53.7881
November 1995	59.9857	181.724
November 1997	6.31869	190.044
